# Supplementary material for: Validation of the National Health And Nutritional Survey (NHANES) single-item self-reported sleep duration against wrist-worn accelerometer
Source: Sleep Breath. 2021 Nov 30;26(4):2069–75. doi: 10.1007/s11325-021-02542-6 (PMC9663342; doi:10.1007/s11325-021-02542-6)
Supplement: Supplementary file 1 — Supplementary file1 Supplementary material 1. R syntax for NHANES accelerometer data processing (TXT 6 KB) [file 11325_2021_2542_MOESM1_ESM.txt]

library(readr)
library(numbers)

PAXMIN_GH_weekday_count_state <- read_csv("Z:/My Documents/PolyU OneDrive/NHANES 2011-2014/PAXMIN_GH_weekday_count_state.csv")
PAXHD_GH <- read_csv("Z:/My Documents/PolyU OneDrive/NHANES 2011-2014/PAXHD_GH.csv")

### create an array to store accelerometer data

accelerometer.array <- array(0,dim=c(nrow(PAXHD_GH),8640,4))


### select accelerometer data according to SEQN

accelerometer.array[1,1,1] <- as.integer(PAXMIN_GH_weekday_count_state[1,2])
accelerometer.array[1,1,2] <- as.numeric(PAXMIN_GH_weekday_count_state[1,3])
accelerometer.array[1,1,3] <- as.integer(PAXMIN_GH_weekday_count_state[1,4])

temp.n.counter <- 1
temp.counter <- 1
store.seqn <- rep(0,nrow(PAXHD_GH))
store.seqn[1] <- as.integer(PAXMIN_GH_weekday_count_state[1,1])

for (i in 2:nrow(PAXMIN_GH_weekday_count_state)){
	if (as.integer(PAXMIN_GH_weekday_count_state[i,1]) == as.integer(PAXMIN_GH_weekday_count_state[i-1,1])){
		accelerometer.array[temp.n.counter,temp.counter,1] <- as.integer(PAXMIN_GH_weekday_count_state[i,2])
		accelerometer.array[temp.n.counter,temp.counter,2] <- as.numeric(PAXMIN_GH_weekday_count_state[i,3])
		accelerometer.array[temp.n.counter,temp.counter,3] <- as.integer(PAXMIN_GH_weekday_count_state[i,4])
		temp.counter <- temp.counter+1
	} else {
		temp.counter <- 1
		temp.n.counter<-temp.n.counter+1
		print(temp.n.counter)
		store.seqn[temp.n.counter] <- as.integer(PAXMIN_GH_weekday_count_state[i,1])
		accelerometer.array[temp.n.counter,1,1] <- as.integer(PAXMIN_GH_weekday_count_state[i,2])
		accelerometer.array[temp.n.counter,1,2] <- as.numeric(PAXMIN_GH_weekday_count_state[i,3])
		accelerometer.array[temp.n.counter,1,3] <- as.integer(PAXMIN_GH_weekday_count_state[i,4])		
	}
}

### save individual accelerometer file

write.csv(store.seqn, file = "Z:/My Documents/PolyU OneDrive/NHANES 2011-2014/seqn.csv", row.names=FALSE)

for (i in 1:nrow(PAXHD_GH)){
	print(i)
	write.csv(accelerometer.array[i,,], file = paste("Z:/My Documents/PolyU OneDrive/NHANES 2011-2014/accel_indiv/",paste(store.seqn[i],"csv",sep="."),sep=""), row.names=FALSE)
}

### read individual csv file

store.seqn.read <- read.csv("Z:/My Documents/PolyU OneDrive/NHANES 2011-2014/seqn.csv", header=TRUE)

files <- list.files(path = "Z:/My Documents/PolyU OneDrive/NHANES 2011-2014/accel_indiv/", pattern = "*.csv", full.names = T)

accel.read <- list()

for (i in 1:length(files)){
	print(i)
	accel.read[[i]] <- read.csv(files[i])
}

### remove the 0s in individual csv file, and save individual csv file without 0s

for (i in 1:length(files)){
	print(i)
	write.csv(subset(accel.read[[i]],V1!=0), file = paste("Z:/My Documents/PolyU OneDrive/NHANES 2011-2014/accel_indiv/",paste(store.seqn.read[i,1],"csv",sep="."),sep=""), row.names=FALSE)
}


### process summary sleep data for individuals

### create dataset to store it

sleep.summary <- array(0,dim=c(length(files),101))
sleep.summary[,1] <- store.seqn.read[1:length(files),1]

for (i in 1:length(files)){
	print(i)
	# if first 15 minutes are sleep then the subject is first sleeping (status=1), first awake (status=0, default) otherwise
	if (accel.read[[i]][1,3]==2 & 
		accel.read[[i]][2,3]==2 & 
		accel.read[[i]][3,3]==2 & 
		accel.read[[i]][4,3]==2 & 
		accel.read[[i]][5,3]==2 & 
		accel.read[[i]][6,3]==2 & 
		accel.read[[i]][7,3]==2 & 
		accel.read[[i]][8,3]==2 & 
		accel.read[[i]][9,3]==2 & 
		accel.read[[i]][10,3]==2 & 
		accel.read[[i]][11,3]==2 & 
		accel.read[[i]][12,3]==2 & 
		accel.read[[i]][13,3]==2 & 
		accel.read[[i]][14,3]==2 & 
		accel.read[[i]][15,3]==2) {
		accel.read[[i]][1,4] <- 1
		accel.read[[i]][2,4] <- 1
		accel.read[[i]][3,4] <- 1
		accel.read[[i]][4,4] <- 1
		accel.read[[i]][5,4] <- 1
		accel.read[[i]][6,4] <- 1
		accel.read[[i]][7,4] <- 1
		accel.read[[i]][8,4] <- 1
		accel.read[[i]][9,4] <- 1
		accel.read[[i]][10,4] <- 1
		accel.read[[i]][11,4] <- 1
		accel.read[[i]][12,4] <- 1
		accel.read[[i]][13,4] <- 1
		accel.read[[i]][14,4] <- 1
		accel.read[[i]][15,4] <- 1
	}
	
	for (j in 17:nrow(accel.read[[i]])){	
	if (accel.read[[i]][j-15,3]==1 & # change status from awake to sleep for 15 consecutive minutes of awake
		accel.read[[i]][j-14,3]==1 & 
		accel.read[[i]][j-13,3]==1 & 
		accel.read[[i]][j-12,3]==1 & 
		accel.read[[i]][j-11,3]==1 & 
		accel.read[[i]][j-10,3]==1 & 
		accel.read[[i]][j-9,3]==1 & 
		accel.read[[i]][j-8,3]==1 & 
		accel.read[[i]][j-7,3]==1 & 
		accel.read[[i]][j-6,3]==1 & 
		accel.read[[i]][j-5,3]==1 & 
		accel.read[[i]][j-4,3]==1 & 
		accel.read[[i]][j-3,3]==1 & 
		accel.read[[i]][j-2,3]==1 & 
		accel.read[[i]][j-1,3]==1 &
		mod(accel.read[[i]][j-1,4],2)==0) {
			accel.read[[i]][(j-15):nrow(accel.read[[i]]),4] <- rep((accel.read[[i]][j-1,4]+1),(nrow(accel.read[[i]])-j+16))
		}	
		if (accel.read[[i]][j-15,3]==1 & # change status from sleep to awake for 15 consecutive minutes of sleep
		accel.read[[i]][j-14,3]==2 & 
		accel.read[[i]][j-13,3]==2 & 
		accel.read[[i]][j-12,3]==2 & 
		accel.read[[i]][j-11,3]==2 & 
		accel.read[[i]][j-10,3]==2 & 
		accel.read[[i]][j-9,3]==2 & 
		accel.read[[i]][j-8,3]==2 & 
		accel.read[[i]][j-7,3]==2 & 
		accel.read[[i]][j-6,3]==2 & 
		accel.read[[i]][j-5,3]==2 & 
		accel.read[[i]][j-4,3]==2 & 
		accel.read[[i]][j-3,3]==2 & 
		accel.read[[i]][j-2,3]==2 & 
		accel.read[[i]][j-1,3]==2 &
		mod(accel.read[[i]][j-1,4],2)==1) {
			accel.read[[i]][(j-15):nrow(accel.read[[i]]),4] <- rep((accel.read[[i]][j-1,4]+1),(nrow(accel.read[[i]])-j+16))
		}	
	}
	# store sleep summary
	for (j in 1:100){
		sleep.summary[i,(j+1)] <- sum(accel.read[[i]][,4]==j)
	}
}

### save file with sleep status

for (i in 1:length(files)){
	print(i)
	write.csv(subset(accel.read[[i]],V1!=0), file = paste("Z:/My Documents/PolyU OneDrive/NHANES 2011-2014/accel_indiv/",paste(store.seqn.read[i,1],"csv",sep="."),sep=""), row.names=FALSE)
}

### save sleep summary

write.csv(sleep.summary, file = "Z:/My Documents/PolyU OneDrive/NHANES 2011-2014/sleep.summary.csv", row.names=FALSE)
